# Supplementary material for: YOC, A new strategy for pairwise alignment of collinear genomes
Source: BMC Bioinformatics. 2015 Apr 2;16(1):111. doi: 10.1186/s12859-015-0530-3 (PMC4411659; doi:10.1186/s12859-015-0530-3)
Supplement: Additional file 1: — Full results for Dataset 1, including 174 pairs of collinear genomes (45 bacterial species) aligned with YOC, MGA, MAUVE and LAGAN. Columns show accession numbers (Ident), length of the alignment in kb (Len), mean coverage in % (Cov%), mean percentage of identity (Id%), mean coverage in % after GRAPe filtering (CovF%), and mean percentage of identity after GRAPe filtering (IdF%) for YOC, MGA, MAUVE and LAGAN alignments. [file 12859_2015_530_MOESM1_ESM.csv]

Ident	Len	Cov%				Id%				CovF%				IdF%
	kb	YOC	MGA	MAUVE	Lagan	YOC	MGA	MAUVE	Lagan	YOC	MGA	MAUVE	Lagan	YOC	MGA	MAUVE	Lagan		Cov-CovF YOC	Cov-CovF MGA	Cov-CovF MV	Cov-CovF Lag
Bacillus_anthracis
AE016879_GR	5227	99	88	99	100	99	88	99	98	99	88	99	97	99	88	99	97		0	0	0	3
AE017225_GR	5228	99	88	99	100	99	88	99	97	99	88	99	98	99	88	99	97		0	0	0	2
AE016879_GR	5227	100	89	99	100	100	89	99	79	100	89	99	79	99	89	99	79		0	0	0	21
AE017334_GR	5227	100	90	99	100	99	89	99	79	100	89	99	97	99	89	99	79		0	1	0	3
AE017334_GR	5227	99	88	99	100	99	88	99	94	99	88	99	94	99	88	99	94		0	0	0	6
AE017225_GR	5228	99	88	99	100	99	88	99	94	99	88	99	98	99	88	99	94		0	0	0	2
Bacillus_cereus
AE017194_GR	5224	84	87	93	100	75	75	79	77	82	76	66	84	75	71	64	74		2	11	27	16
AE016877_GR	5411	82	84	89	100	73	73	77	74	80	74	63	90	72	68	61	71		2	10	26	10
AE017194_GR	5224	86	87	94	100	79	79	83	81	84	80	86	86	79	77	83	78		2	7	8	14
CP000001_GR	5300	85	87	93	100	78	78	82	80	83	79	85	91	78	76	81	77		2	8	8	9
Bacillus_licheniformis
CP000002_GR	4222	100	92	100	100	99	92	99	99	100	92	99	99	99	92	99	99		0	0	1	1
AE017333_GR	4222	99	92	99	100	99	92	99	99	99	92	99	99	99	92	99	99		0	0	0	1
Bacillus_thuringiensis
AE017355_GR	5237	91	93	96	100	87	87	89	88	89	87	91	90	86	85	89	86		2	6	5	10
CP000485_GR	5257	91	92	96	100	87	87	89	87	89	87	91	94	86	85	88	85		2	5	5	6
Bifidobacterium_longum
AE014295_GR	2256	93	93	95	100	90	90	92	91	92	90	92	92	90	89	91	89		1	3	3	8
CP000605_GR	2375	88	89	94	100	86	86	87	87	87	85	88	94	85	84	86	85		1	4	6	6
Brucella_abortus
AM040264_GR	2121	99	89	99	100	99	89	99	99	99	89	99	99	99	89	99	99		0	0	0	1
AE017223_GR	2124	99	89	99	100	99	89	99	99	99	88	99	99	99	88	99	99		0	1	0	1
AM040264_GR	2121	99	83	99	100	99	83	99	99	99	83	99	99	99	83	99	99		0	0	0	1
CP000887_GR	2122	99	83	99	100	99	83	99	99	99	83	99	99	99	83	99	99		0	0	0	1
AM040265_GR	1156	99	91	99	100	99	91	99	99	99	91	99	99	99	91	99	99		0	0	0	1
AE017224_GR	1162	99	90	99	100	99	90	99	98	99	90	99	99	99	90	99	98		0	0	0	1
AM040265_GR	1156	99	86	99	100	99	86	99	99	99	86	99	99	99	86	99	99		0	0	0	1
CP000888_GR	1161	99	85	99	100	99	85	99	99	99	85	99	99	99	85	99	99		0	0	0	1
CP000887_GR	2122	99	91	99	100	99	91	99	99	99	91	99	100	99	91	99	99		0	0	0	0
AE017223_GR	2124	99	91	99	100	99	91	99	99	99	91	99	100	99	91	99	99		0	0	0	0
CP000888_GR	1161	99	90	99	100	99	90	99	99	99	90	99	100	99	90	99	99		0	0	0	0
AE017224_GR	1162	99	90	99	100	99	90	99	99	99	90	99	100	99	90	99	99		0	0	0	0
Brucella_suis
AE014292_GR	1207	97	98	98	100	97	98	98	98	97	97	98	98	97	97	98	98		0	1	0	2
CP000912_GR	1400	84	85	85	100	84	84	85	84	84	84	85	99	84	84	85	84		0	1	0	1
CP000911_GR	1923	97	98	98	100	97	98	98	97	97	98	98	97	97	98	98	96		0	0	0	3
AE014291_GR	2107	89	90	90	100	88	89	89	89	89	89	89	93	88	89	89	87		0	1	1	7
Burkholderia_ambifaria
CP001025_GR	3443	93	93	95	100	89	89	92	90	92	90	93	92	89	88	91	88		1	3	2	8
CP000440_GR	3556	89	90	92	100	86	86	89	87	89	87	90	94	86	85	88	86		0	3	2	6
Burkholderia_cenocepacia
CP000458_GR	3483	93	93	95	100	91	90	92	91	92	91	93	96	90	90	92	91		1	2	2	4
CP000958_GR	3532	91	92	95	100	89	89	91	90	91	90	92	97	89	88	91	89		0	2	3	3
Burkholderia_pseudomallei
CP000570_GR	3912	96	96	97	100	95	95	96	95	96	95	96	95	95	94	95	94		0	1	1	5
CP000572_GR	3988	94	95	95	100	93	93	94	93	94	93	94	97	93	93	94	92		0	2	1	3
CP000571_GR	3127	95	94	95	100	93	93	94	93	94	93	94	96	93	92	94	93		1	1	1	4
BX571966_GR	3173	93	93	94	100	91	92	92	92	92	91	93	97	91	91	92	91		1	2	1	3
CP000573_GR	3100	99	99	99	100	97	97	98	98	98	97	98	98	97	97	98	97		1	2	1	2
BX571966_GR	3173	96	96	96	100	95	95	96	95	96	95	96	99	95	94	96	95		0	1	0	1
CP000573_GR	3100	95	95	95	100	94	94	94	94	95	94	95	95	94	93	94	94		0	1	0	5
CP000571_GR	3127	95	94	95	100	93	93	94	93	94	93	94	98	93	92	93	93		1	1	1	2
Campylobacter_jejuni
AL111168_GR	1641	95	95	98	100	92	92	94	93	94	92	96	95	92	91	94	92		1	3	2	5
CP000025_GR	1777	87	88	90	100	85	85	87	86	87	85	88	97	85	84	87	85		0	3	2	3
CP000538_GR	1616	96	95	98	100	92	92	94	93	94	92	96	96	92	91	94	92		2	3	2	4
AL111168_GR	1641	94	94	98	100	91	91	93	92	93	91	94	96	91	89	93	91		1	3	4	4
CP000538_GR	1616	94	93	99	100	90	90	93	90	93	90	96	93	90	89	93	89		1	3	3	7
CP000025_GR	1777	85	85	89	100	82	82	85	82	84	82	86	96	82	81	84	81		1	3	3	4
CP000538_GR	1616	94	94	99	100	92	91	94	93	93	92	95	95	91	91	94	92		1	2	4	5
CP000814_GR	1628	94	94	98	100	91	91	94	92	93	91	95	96	91	90	93	91		1	3	3	4
CP000814_GR	1628	93	93	96	100	89	89	92	90	92	89	93	93	89	88	91	89		1	4	3	7
CP000025_GR	1777	84	85	89	100	82	82	84	83	84	82	85	95	81	80	84	81		0	3	4	5
Chlamydia_pneumoniae
AE009440_GR	1225	99	99	99	100	100	99	99	99	99	99	99	99	100	99	99	99		0	0	0	1
AE001363_GR	1230	99	99	99	100	99	99	99	99	99	98	99	99	99	98	99	99		0	1	0	1
AE009440_GR	1225	99	99	99	100	99	99	99	99	99	99	99	99	99	99	99	99		0	0	0	1
BA000008_GR	1226	100	99	99	100	99	99	99	99	99	99	99	99	99	99	99	99		1	0	0	1
BA000008_GR	1226	99	99	99	100	99	98	99	99	99	98	99	99	99	98	99	99		0	1	0	1
AE001363_GR	1230	99	98	99	100	99	98	99	99	99	98	99	99	99	98	99	99		0	0	0	1
Chlamydia_trachomatis
AE001273_GR	1042	99	99	99	100	99	99	99	99	99	99	99	99	99	99	99	99		0	0	0	1
CP000051_GR	1044	99	99	99	100	99	99	99	99	99	99	99	99	99	99	99	99		0	0	0	1
AM884176_GR	1038	100	96	99	100	99	96	99	99	100	96	99	100	99	96	99	99		0	0	0	0
AM884177_GR	1038	100	96	99	100	99	96	99	99	100	96	99	100	99	96	99	99		0	0	0	0
Clostridium_botulinum
AM412317_GR	3886	91	92	95	100	88	88	90	88	90	88	91	90	87	86	90	87		1	4	4	10
CP000939_GR	3958	91	91	94	100	86	86	88	87	89	87	90	95	86	85	88	85		2	4	4	5
AM412317_GR	3886	91	91	96	100	86	86	89	87	89	87	91	90	85	84	89	85		2	4	5	10
CP000962_GR	3992	89	90	95	100	84	84	87	85	87	84	89	93	83	82	86	82		2	6	6	7
CP000726_GR	3863	97	84	97	100	96	84	96	94	97	84	96	93	96	84	96	93		0	0	1	7
AM412317_GR	3886	96	83	96	100	96	83	96	93	96	83	96	97	96	83	96	92		0	0	0	3
CP000726_GR	3863	92	93	96	100	88	89	91	89	91	89	92	92	88	87	90	88		1	4	4	8
CP000939_GR	3958	91	92	95	100	86	86	89	87	89	87	90	95	86	85	88	85		2	5	5	5
CP000726_GR	3863	91	91	96	100	86	86	89	87	89	87	91	90	85	84	88	85		2	4	5	10
CP000962_GR	3992	88	89	95	100	83	83	86	84	86	84	88	94	82	81	85	82		2	5	7	6
Clostridium_perfringens
BA000016_GR	3031	93	93	95	100	90	90	92	90	92	91	92	93	90	90	92	89		1	2	3	7
CP000246_GR	3256	86	86	89	100	84	84	85	84	85	85	86	97	84	83	85	83		1	1	3	3
CP000312_GR	2897	86	88	91	100	82	83	85	84	84	83	87	86	82	81	85	81		2	5	4	14
BA000016_GR	3031	85	87	93	100	79	79	82	80	81	80	83	91	78	78	81	78		4	7	10	9
CP000312_GR	2897	89	91	95	100	84	85	88	86	87	85	89	89	84	83	87	84		2	6	6	11
CP000246_GR	3256	81	84	92	100	75	75	78	77	78	76	80	90	74	74	78	74		3	8	12	10
Corynebacterium_glutamicum
BA000036_GR	3309	87	88	90	100	84	84	86	84	86	84	87	86	83	82	85	82		1	4	3	14
AP009044_GR	3314	87	87	92	100	84	83	86	84	86	84	87	94	83	82	85	82		1	3	5	6
BX927147_GR	3282	88	88	91	100	84	84	86	85	86	85	88	86	84	83	86	83		2	3	3	14
AP009044_GR	3314	87	87	92	100	84	83	86	84	86	84	87	93	83	82	85	82		1	3	5	7
BX927147_GR	3282	99	89	99	100	99	89	99	97	99	89	99	97	99	89	99	97		0	0	0	3
BA000036_GR	3309	99	88	99	100	99	88	99	96	99	88	99	99	99	88	99	96		0	0	0	1
Ehrlichia_ruminantium
CR925677_GR	1499	99	97	99	100	96	94	97	95	98	95	98	96	96	93	97	94		1	2	1	4
CR767821_GR	1516	99	97	98	100	95	93	96	94	98	94	97	98	95	92	96	93		1	3	1	2
CR925677_GR	1499	99	99	99	100	96	96	97	96	98	96	98	98	96	94	97	95		1	3	1	2
CR925678_GR	1512	99	98	98	100	96	95	96	95	98	95	97	98	95	94	96	94		1	3	1	2
CR925678_GR	1512	98	89	99	100	98	89	99	95	98	88	99	95	98	88	99	94		0	1	0	5
CR767821_GR	1516	98	89	99	100	98	89	99	94	98	88	99	99	98	88	99	94		0	1	0	1
Escherichia_coli
CP000247_GR	4938	81	81	86	100	78	77	80	79	80	78	81	81	77	76	79	76		1	3	5	19
BA000007_GR	5498	74	74	81	100	70	69	72	71	72	70	73	90	69	68	71	68		2	4	8	10
CP000802_GR	4643	92	93	96	100	90	90	92	91	92	90	92	93	90	89	91	89		0	3	4	7
AP009240_GR	4887	88	88	92	100	86	86	87	86	87	86	88	95	86	85	87	85		1	2	4	5
CP000802_GR	4643	89	89	95	100	86	86	88	87	88	86	89	89	85	85	87	84		1	3	6	11
BA000007_GR	5498	75	75	82	100	72	72	74	74	74	73	75	90	72	71	74	71		1	2	7	10
CP000802_GR	4643	87	87	93	100	82	82	85	83	85	83	85	86	81	80	84	80		2	4	8	14
CP000247_GR	4938	80	81	87	100	77	77	79	78	79	78	81	90	76	76	79	75		1	3	6	10
CP000802_GR	4643	89	89	94	100	86	85	88	87	87	86	89	89	85	85	87	84		2	3	5	11
CP001164_GR	5572	74	74	80	100	71	71	73	72	73	72	74	91	71	70	72	70		1	2	6	9
CP000948_GR	4686	85	84	89	100	80	79	80	80	82	80	81	82	79	78	80	78		3	4	8	18
AE014075_GR	5231	75	75	80	100	71	71	72	72	73	72	73	88	71	70	71	70		2	3	7	12
CP000948_GR	4686	90	90	91	100	88	87	87	88	89	88	88	90	87	87	87	87		1	2	3	10
AP009240_GR	4887	86	86	88	100	84	84	84	85	85	84	84	94	84	83	83	83		1	2	4	6
CP000948_GR	4686	87	87	90	100	84	84	85	86	86	85	85	87	84	83	84	83		1	2	5	13
BA000007_GR	5498	74	75	78	100	72	72	72	73	73	72	73	91	71	71	71	71		1	3	5	9
U00096_GR	4639	87	87	94	100	82	82	85	83	85	83	86	86	82	81	84	80		2	4	8	14
AE014075_GR	5231	76	76	83	100	73	73	75	74	75	74	76	90	73	72	75	71		1	2	7	10
U00096_GR	4639	93	93	96	100	91	91	92	91	92	91	93	93	90	90	92	90		1	2	3	7
AP009240_GR	4887	88	88	93	100	86	86	88	87	87	86	88	95	86	85	87	85		1	2	5	5
U00096_GR	4639	87	87	94	100	82	82	85	83	85	83	86	85	82	81	84	80		2	4	8	15
CP000247_GR	4938	81	81	88	100	77	77	80	78	79	78	81	90	77	76	79	75		2	3	7	10
U00096_GR	4639	91	91	94	100	90	89	91	90	91	89	91	92	89	89	90	89		0	2	3	8
CP000802_GR	4643	91	91	94	100	89	89	91	90	90	89	91	96	89	89	90	89		1	2	3	4
Francisella_tularensis
AM286280_GR	1892	100	92	99	100	99	92	99	99	100	92	99	100	99	92	99	99		0	0	0	0
AJ749949_GR	1892	100	92	99	100	99	92	99	99	100	92	99	100	99	92	99	99		0	0	0	0
CP000437_GR	1895	99	98	99	100	99	98	99	95	99	97	99	94	99	97	99	94		0	1	0	6
AM233362_GR	1895	99	98	99	100	99	98	99	94	99	97	99	99	99	97	99	94		0	1	0	1
CP000803_GR	1890	99	98	99	100	99	98	99	97	99	98	99	97	99	98	99	97		0	0	0	3
AM233362_GR	1895	99	98	99	100	99	98	99	97	99	97	99	99	99	97	99	97		0	1	0	1
CP000803_GR	1890	99	99	99	100	99	99	99	97	99	98	99	99	99	98	99	97		0	1	0	1
CP000437_GR	1895	99	99	99	100	99	98	99	97	99	98	99	99	99	98	99	97		0	1	0	1
Helicobacter_pylori
AE001439_GR	1643	93	94	98	100	86	85	91	86	92	94	95	93	86	85	90	85		1	0	3	7
CP001217_GR	1673	91	92	95	100	84	84	89	85	90	92	93	95	84	84	89	83		1	0	2	5
Lactobacillus_delbrueckii
CP000412_GR	1856	94	95	93	100	93	93	91	94	94	93	92	94	93	92	91	92		0	2	1	6
CR954253_GR	1864	95	95	93	100	93	93	91	93	93	92	91	96	92	92	91	92		2	3	2	4
Lactobacillus_reuteri
CP000705_GR	1999	99	81	99	100	99	81	99	96	99	81	99	96	99	81	99	96		0	0	0	4
AP007281_GR	2039	98	80	98	100	97	79	97	94	97	79	97	99	97	79	97	94		1	1	1	1
Leptospira_biflexa
CP000786_GR	3599	99	85	99	100	99	84	99	94	99	84	99	94	99	84	99	94		0	1	0	6
CP000777_GR	3603	99	84	99	100	99	84	99	94	99	84	99	98	99	84	99	93		0	0	0	2
CP000787_GR	277	99	75	99	100	99	75	99	99	99	74	99	99	99	74	99	99		0	1	0	1
CP000778_GR	277	99	75	99	100	99	75	99	99	99	74	99	99	99	74	99	99		0	1	0	1
Leptospira_borgpetersenii
CP000351_GR	299	100	99	99	100	99	99	99	95	99	99	99	93	99	99	99	92		1	0	0	7
CP000349_GR	317	94	94	94	100	93	93	93	89	94	93	93	95	93	93	93	87		0	1	1	5
Leptospira_interrogans
AE016824_GR	350	99	99	99	100	98	98	99	98	98	98	99	98	98	98	99	98		1	1	0	2
AE010301_GR	358	99	99	97	100	96	96	96	96	96	96	97	98	95	95	96	95		3	3	0	2
Listeria_monocytogenes
AE017262_GR	2905	95	95	98	100	88	88	91	89	93	92	94	94	88	87	91	88		2	3	4	6
AL591824_GR	2944	93	94	96	100	87	87	90	88	92	90	92	96	87	86	90	87		1	4	4	4
Mycobacterium_bovis
BX248333_GR	4345	98	96	98	100	98	95	98	98	98	94	98	98	98	94	98	98		0	2	0	2
AM408590_GR	4374	97	95	98	100	97	95	98	97	97	94	98	99	97	93	98	97		0	1	0	1
Mycobacterium_tuberculosis
AE000516_GR	4403	99	96	99	100	98	96	99	96	99	95	99	96	98	95	99	96		0	1	0	4
AL123456_GR	4411	99	96	99	100	98	95	99	96	98	94	99	98	98	94	99	95		1	2	0	2
AE000516_GR	4403	99	96	99	100	99	96	99	97	99	95	99	97	99	95	99	96		0	1	0	3
CP000611_GR	4419	99	96	99	100	98	95	99	96	98	95	99	98	98	94	99	96		1	1	0	2
AL123456_GR	4411	99	90	99	100	99	90	99	99	99	89	99	99	99	89	99	99		0	1	0	1
CP000611_GR	4419	99	90	99	100	99	89	99	99	99	89	99	99	99	89	99	99		0	1	0	1
Mycoplasma_hyopneumoniae
AE017243_GR	897	96	96	95	100	93	92	93	93	94	93	94	94	92	92	93	92		2	3	1	6
AE017244_GR	920	95	94	94	100	90	90	91	91	92	91	92	97	90	89	91	89		3	3	2	3
Prochlorococcus_marinus
CP000095_GR	1842	95	94	98	100	91	90	94	91	94	92	95	94	91	89	93	90		1	2	3	6
CP000553_GR	1864	93	92	96	100	90	89	92	90	93	91	94	97	90	88	92	89		0	1	2	3
CP000111_GR	1709	88	88	94	100	78	78	83	80	88	80	90	89	78	73	82	78		0	8	4	11
CP000825_GR	1738	87	87	93	100	77	76	81	78	86	79	89	93	77	71	81	76		1	8	4	7
CP000551_GR	1669	91	91	94	100	81	80	85	82	90	84	91	92	81	76	84	81		1	7	3	8
CP000111_GR	1709	89	89	92	100	79	79	83	81	88	82	89	93	79	75	82	79		1	7	3	7
CP000551_GR	1669	91	91	95	100	83	82	87	84	91	85	92	92	83	79	86	82		0	6	3	8
CP000825_GR	1738	88	87	91	100	79	79	83	81	87	82	89	93	79	76	83	79		1	5	2	7
CP000576_GR	1641	91	91	95	100	81	81	86	83	91	85	93	91	81	77	85	81		0	6	2	9
CP000111_GR	1709	87	87	92	100	78	78	83	79	87	82	89	92	78	74	82	77		0	5	3	8
CP000576_GR	1641	92	91	95	100	85	85	89	86	92	88	93	93	85	83	89	85		0	3	2	7
CP000551_GR	1669	90	90	93	100	84	83	88	85	90	87	91	95	84	82	87	83		0	3	2	5
CP000576_GR	1641	91	91	97	100	83	82	87	83	91	85	93	92	83	79	87	82		0	6	4	8
CP000825_GR	1738	86	86	92	100	78	78	82	79	86	81	88	94	78	74	82	77		0	5	4	6
Rhizobium_etli
CP000133_GR	4381	87	89	94	100	77	76	81	78	86	76	59	86	76	69	58	75		1	13	35	14
CP001074_GR	4513	86	87	92	100	75	74	78	76	84	74	58	90	74	67	56	73		2	13	34	10
Rhodopseudomonas_palustris
BX571963_GR	5459	92	93	96	100	90	90	92	90	92	91	93	92	90	89	92	89		0	2	3	8
CP001096_GR	5744	88	89	90	100	85	86	88	86	87	86	88	96	85	85	87	85		1	3	2	4
Rickettsia_rickettsii
CP000848_GR	1257	99	98	99	100	99	98	99	92	99	97	99	92	99	97	99	92		0	1	0	8
CP000766_GR	1268	99	97	99	100	98	97	98	92	99	96	99	98	98	96	98	91		0	1	0	2
Salmonella_paratyphi
CP000026_GR	4585	93	93	96	100	91	91	93	92	92	91	93	93	91	90	92	90		1	2	3	7
CP000886_GR	4858	88	89	92	100	86	86	87	86	87	86	88	96	86	85	87	85		1	3	4	4
FM200053_GR	4581	99	94	99	100	99	94	99	99	99	94	99	99	99	94	99	99		0	0	0	1
CP000026_GR	4585	99	94	99	100	99	94	99	99	99	94	99	99	99	94	99	99		0	0	0	1
FM200053_GR	4581	93	93	96	100	91	91	93	92	92	91	93	93	91	90	92	90		1	2	3	7
CP000886_GR	4858	88	89	92	100	86	86	87	86	87	86	88	96	86	85	87	85		1	3	4	4
Staphylococcus_aureus
AJ938182_GR	2742	93	94	96	100	90	90	92	91	92	91	94	93	90	89	92	90		1	3	2	7
AP009351_GR	2878	90	90	91	100	86	86	88	87	88	86	89	95	86	85	87	85		2	4	2	5
AJ938182_GR	2742	94	94	95	100	90	90	92	91	92	90	93	93	90	89	92	90		2	4	2	7
BA000018_GR	2814	91	92	93	100	88	88	90	89	90	88	91	96	87	87	89	87		1	4	2	4
AJ938182_GR	2742	94	94	95	100	90	90	92	91	92	91	93	93	90	89	92	90		2	3	2	7
BA000033_GR	2820	91	92	93	100	88	88	89	88	90	88	90	96	87	87	89	87		1	4	3	4
AJ938182_GR	2742	93	93	95	100	89	89	91	89	91	89	92	92	89	88	91	88		2	4	3	8
BX571856_GR	2902	88	89	90	100	84	84	86	84	86	84	87	96	84	83	86	83		2	5	3	4
AJ938182_GR	2742	94	95	95	100	90	90	92	91	92	91	93	93	90	89	92	90		2	4	2	7
BX571857_GR	2799	92	92	94	100	88	89	90	89	90	89	91	97	88	87	90	88		2	3	3	3
AJ938182_GR	2742	93	94	96	100	90	90	92	91	92	90	94	93	90	89	92	90		1	4	2	7
CP000046_GR	2809	92	92	94	100	88	88	90	89	90	88	91	95	88	87	90	87		2	4	3	5
AJ938182_GR	2742	93	94	95	100	90	90	92	91	92	90	93	93	90	89	91	89		1	4	2	7
CP000255_GR	2872	90	90	91	100	86	86	88	87	88	86	88	96	85	85	87	85		2	4	3	4
AJ938182_GR	2742	93	94	95	100	90	90	92	91	92	90	93	93	90	89	91	89		1	4	2	7
CP000730_GR	2872	90	90	91	100	86	86	88	87	88	86	89	96	86	85	87	85		2	4	2	4
AP009324_GR	2880	93	93	94	100	89	89	91	90	91	89	92	92	89	88	91	88		2	4	2	8
BX571856_GR	2902	93	93	95	100	88	88	90	89	91	89	92	96	88	87	90	88		2	4	3	4
AP009324_GR	2880	97	93	97	100	96	93	97	89	96	92	97	88	96	92	96	87		1	1	0	12
CP000703_GR	2906	96	93	96	100	95	92	96	88	96	91	96	98	95	91	96	87		0	2	0	2
AP009324_GR	2880	97	94	97	100	96	93	97	89	96	92	97	88	96	92	96	87		1	2	0	12
CP000736_GR	2906	96	93	96	100	95	92	96	88	96	91	96	98	95	91	96	87		0	2	0	2
AP009351_GR	2878	91	92	93	100	87	87	89	88	90	87	90	90	87	86	89	86		1	5	3	10
BX571856_GR	2902	90	91	93	100	87	86	88	87	89	87	90	96	86	85	88	86		1	4	3	4
BA000017_GR	2878	99	88	99	100	100	88	99	99	99	88	99	100	100	88	99	99		0	0	0	0
AP009324_GR	2880	99	88	99	100	99	88	99	99	99	88	99	100	99	88	99	99		0	0	0	0
BA000017_GR	2878	93	93	94	100	89	89	91	90	91	89	92	92	89	88	91	89		2	4	2	8
BX571856_GR	2902	93	93	95	100	88	88	90	89	91	89	92	96	88	87	90	88		2	4	3	4
BA000017_GR	2878	97	93	97	100	96	92	97	88	96	91	97	88	96	91	96	87		1	2	0	12
CP000703_GR	2906	96	92	96	100	95	91	96	87	96	90	96	98	95	90	96	86		0	2	0	2
BA000017_GR	2878	97	94	97	100	96	93	97	88	96	92	97	88	96	92	96	87		1	2	0	12
CP000736_GR	2906	96	93	96	100	95	92	96	87	96	91	96	98	95	91	96	86		0	2	0	2
BA000018_GR	2814	99	93	99	100	98	93	99	97	99	93	99	97	98	93	99	96		0	0	0	3
AP009324_GR	2880	96	91	96	100	96	91	96	95	96	91	96	99	96	90	96	94		0	0	0	1
BA000018_GR	2814	95	95	96	100	93	93	94	93	94	93	95	96	93	92	94	92		1	2	1	4
AP009351_GR	2878	93	94	94	100	91	91	92	91	92	91	93	97	91	90	92	90		1	3	1	3
BA000018_GR	2814	99	93	99	100	98	93	98	97	99	92	99	97	98	92	98	96		0	1	0	3
BA000017_GR	2878	96	91	96	100	96	91	96	95	96	90	96	99	96	90	96	94		0	1	0	1
BA000018_GR	2814	94	95	96	100	92	92	93	93	93	92	94	95	92	91	93	92		1	3	2	5
BA000033_GR	2820	94	94	97	100	92	92	93	93	93	92	94	97	92	91	93	92		1	2	3	3
BA000018_GR	2814	95	95	97	100	91	91	93	92	94	92	95	95	91	90	93	91		1	3	2	5
BX571856_GR	2902	92	93	95	100	89	89	91	89	91	89	92	97	88	87	90	88		1	4	3	3
BA000018_GR	2814	94	94	96	100	92	92	93	92	93	92	94	95	91	91	93	91		1	2	2	5
CP000253_GR	2821	94	94	96	100	92	92	93	92	93	91	94	97	91	91	92	91		1	3	2	3
BA000018_GR	2814	95	96	97	100	93	93	94	93	94	93	95	95	93	92	94	93		1	3	2	5
CP000255_GR	2872	94	94	95	100	91	91	92	92	93	91	93	97	91	90	92	91		1	3	2	3
BA000018_GR	2814	98	94	98	100	97	93	98	96	97	92	98	96	97	92	98	96		1	2	0	4
CP000703_GR	2906	95	90	95	100	94	90	94	93	94	89	95	99	94	89	94	93		1	1	0	1
BA000018_GR	2814	95	96	97	100	93	93	94	93	95	93	95	96	93	92	94	93		0	3	2	4
CP000730_GR	2872	94	94	95	100	91	91	92	92	93	91	93	97	91	90	92	91		1	3	2	3
BA000018_GR	2814	98	94	98	100	97	93	98	95	97	92	98	95	97	92	98	94		1	2	0	5
CP000736_GR	2906	95	90	95	100	94	90	94	92	94	89	95	98	94	89	94	91		1	1	0	2
BA000033_GR	2820	94	95	97	100	92	92	93	92	93	92	94	94	92	91	93	91		1	3	3	6
AP009324_GR	2880	92	93	94	100	90	90	91	90	91	90	92	96	90	89	91	89		1	3	2	4
BA000033_GR	2820	94	95	96	100	93	93	94	93	94	92	95	95	93	92	94	92		0	3	1	5
AP009351_GR	2878	93	94	94	100	91	91	92	91	92	91	93	98	91	90	92	90		1	3	1	2
BA000033_GR	2820	94	95	97	100	92	92	93	92	93	92	94	94	92	91	93	91		1	3	3	6
BA000017_GR	2878	92	93	94	100	90	90	91	90	91	90	92	96	90	89	91	89		1	3	2	4
BA000033_GR	2820	94	95	97	100	90	90	92	91	93	91	94	94	90	89	92	90		1	4	3	6
BX571856_GR	2902	92	93	95	100	88	88	90	88	90	88	91	96	87	86	89	87		2	5	4	4
BA000033_GR	2820	95	96	97	100	94	94	95	94	95	94	96	97	94	93	95	94		0	2	1	3
CP000253_GR	2821	96	97	97	100	94	94	95	94	95	94	96	98	94	93	95	94		1	3	1	2
BX571857_GR	2799	94	95	97	100	92	92	94	93	93	92	95	94	92	91	93	91		1	3	2	6
AP009324_GR	2880	92	92	94	100	89	90	91	90	91	89	92	96	89	89	91	89		1	3	2	4
BX571857_GR	2799	95	95	96	100	93	93	94	94	94	93	95	95	93	92	94	93		1	2	1	5
AP009351_GR	2878	93	93	94	100	91	91	92	91	92	90	92	97	91	90	91	90		1	3	2	3
BX571857_GR	2799	94	95	97	100	92	92	93	92	93	92	95	94	92	91	93	91		1	3	2	6
BA000017_GR	2878	92	92	94	100	89	90	91	90	91	89	92	96	89	89	91	89		1	3	2	4
BX571857_GR	2799	94	95	97	100	92	92	94	92	93	92	95	94	92	91	93	92		1	3	2	6
BA000018_GR	2814	94	94	97	100	92	92	93	92	93	91	94	97	91	90	93	91		1	3	3	3
BX571857_GR	2799	96	96	99	100	93	93	95	94	95	93	96	96	93	92	95	93		1	3	3	4
CP000703_GR	2906	92	93	94	100	90	90	92	91	91	90	92	98	90	89	91	90		1	3	2	2
BX571857_GR	2799	96	96	99	100	93	93	95	94	95	93	96	96	93	92	95	93		1	3	3	4
CP000736_GR	2906	92	93	94	100	90	90	92	91	91	90	92	98	90	89	91	90		1	3	2	2
CP000046_GR	2809	94	94	96	100	92	92	93	92	93	92	94	94	92	91	93	91		1	2	2	6
AP009324_GR	2880	92	92	93	100	90	90	91	90	91	89	92	98	89	89	91	89		1	3	1	2
CP000046_GR	2809	96	93	97	100	96	92	96	94	96	92	97	96	96	92	96	94		0	1	0	4
AP009351_GR	2878	94	90	94	100	93	90	94	92	94	90	94	99	93	90	94	92		0	0	0	1
CP000046_GR	2809	94	94	96	100	92	92	93	92	93	92	94	94	92	91	93	91		1	2	2	6
BA000017_GR	2878	92	92	93	100	90	90	91	90	91	89	92	98	89	89	91	89		1	3	1	2
CP000046_GR	2809	94	94	96	100	92	92	93	92	93	92	94	94	92	91	93	91		1	2	2	6
BA000018_GR	2814	94	94	95	100	92	92	93	92	93	92	94	98	91	91	93	91		1	2	1	2
CP000253_GR	2821	94	94	96	100	89	89	91	90	92	89	93	93	89	88	91	89		2	5	3	7
BX571856_GR	2902	91	92	95	100	87	87	89	88	89	87	90	96	86	85	88	86		2	5	5	4
CP000253_GR	2821	97	94	98	100	97	93	97	97	97	93	97	97	97	93	97	96		0	1	1	3
CP000255_GR	2872	95	92	96	100	95	92	95	95	95	91	96	99	95	91	95	95		0	1	0	1
CP000253_GR	2821	97	94	98	100	97	93	97	96	97	93	98	97	97	93	97	96		0	1	0	3
CP000730_GR	2872	95	92	96	100	95	92	95	95	95	91	96	98	95	91	95	94		0	1	0	2
CP000255_GR	2872	94	94	95	100	91	91	92	92	93	91	93	94	91	90	92	91		1	3	2	6
AP009324_GR	2880	93	94	94	100	91	91	92	91	92	91	93	98	91	90	92	90		1	3	1	2
CP000255_GR	2872	95	92	95	100	95	92	95	94	95	91	95	95	95	91	95	93		0	1	0	5
AP009351_GR	2878	95	92	95	100	95	91	95	93	95	91	95	99	95	91	95	93		0	1	0	1
CP000255_GR	2872	94	94	95	100	91	91	92	91	93	91	93	94	91	90	92	91		1	3	2	6
BA000017_GR	2878	93	94	94	100	91	91	92	91	92	91	93	98	91	90	92	90		1	3	1	2
CP000255_GR	2872	93	94	96	100	89	89	92	90	91	89	93	94	88	88	91	89		2	5	3	6
BX571856_GR	2902	92	93	95	100	88	88	91	89	90	88	92	96	88	87	90	88		2	5	3	4
CP000255_GR	2872	99	92	99	100	99	92	99	97	99	92	99	97	99	92	99	97		0	0	0	3
CP000730_GR	2872	99	92	99	100	99	92	99	97	99	92	99	99	99	92	99	97		0	0	0	1
CP000730_GR	2872	94	94	95	100	91	91	92	92	92	91	93	94	91	90	92	91		2	3	2	6
AP009324_GR	2880	93	94	94	100	91	91	92	91	92	91	93	98	91	90	92	90		1	3	1	2
CP000730_GR	2872	95	92	95	100	95	91	95	93	95	91	95	95	95	91	95	93		0	1	0	5
AP009351_GR	2878	95	92	95	100	95	91	95	93	95	90	95	98	95	90	95	93		0	2	0	2
CP000730_GR	2872	94	94	95	100	91	91	92	91	93	91	93	94	91	90	92	91		1	3	2	6
BA000017_GR	2878	93	94	94	100	91	91	92	91	92	91	93	98	91	90	92	90		1	3	1	2
CP000736_GR	2906	99	87	99	100	99	86	99	99	99	86	99	100	99	86	99	99		0	1	0	0
CP000703_GR	2906	99	87	99	100	99	86	99	99	99	86	99	100	99	86	99	99		0	1	0	0
Stenotrophomonas_maltophilia
CP001111_GR	4573	90	91	97	100	80	79	84	81	88	80	67	90	79	74	65	79		2	11	30	10
AM743169_GR	4851	84	86	91	100	75	75	79	76	83	75	62	91	75	70	62	74		1	11	29	9
Streptococcus_agalactiae
CP000114_GR	2127	90	90	91	100	88	88	89	88	89	88	90	89	88	87	89	86		1	2	1	11
AL732656_GR	2211	86	86	88	100	85	85	86	85	85	85	86	97	85	84	86	83		1	1	2	3
Streptococcus_pneumoniae
AE005672_GR	2160	93	93	95	100	88	88	90	89	90	88	91	91	88	87	89	88		3	5	4	9
CP000936_GR	2245	88	88	90	100	85	85	86	86	86	85	87	96	84	84	86	84		2	3	3	4
AE007317_GR	2038	96	95	98	100	94	93	95	93	95	93	96	94	93	92	95	92		1	2	2	6
AE005672_GR	2160	92	92	93	100	88	88	89	88	89	88	90	95	88	87	89	86		3	4	3	5
AE007317_GR	2038	99	97	99	100	99	96	99	99	99	96	99	99	99	96	99	99		0	1	0	1
CP000410_GR	2046	99	96	99	100	99	96	99	99	99	96	99	99	99	96	99	99		0	0	0	1
AE007317_GR	2038	94	93	96	100	90	90	92	90	92	90	93	92	90	89	91	89		2	3	3	8
CP000936_GR	2245	84	85	86	100	82	82	83	82	83	82	84	95	82	81	83	80		1	3	2	5
CP000410_GR	2046	95	95	98	100	93	93	95	93	94	93	95	95	93	92	94	92		1	2	3	5
AE005672_GR	2160	92	92	93	100	89	88	90	88	89	88	90	96	88	87	89	87		3	4	3	4
CP000410_GR	2046	93	93	96	100	90	90	92	90	91	90	93	92	90	89	91	89		2	3	3	8
CP000936_GR	2245	85	85	86	100	82	82	83	82	83	82	84	95	82	81	83	81		2	3	2	5
CP001015_GR	2078	92	92	94	100	90	90	91	90	91	90	92	91	89	89	91	87		1	2	2	9
AE005672_GR	2160	90	90	92	100	86	86	88	86	87	86	89	94	86	85	87	84		3	4	3	6
Streptococcus_pyogenes
AE004092_GR	1852	92	93	93	100	90	91	91	91	92	90	92	91	90	90	91	90		0	3	1	9
CP000261_GR	1860	92	92	92	100	90	90	91	90	91	90	91	98	90	89	91	89		1	2	1	2
AE004092_GR	1852	94	94	99	100	91	92	94	92	93	91	96	94	91	92	93	91		1	3	3	6
CP000262_GR	1937	90	91	95	100	87	88	90	88	89	87	92	95	87	88	89	87		1	4	3	5
AE009949_GR	1895	90	91	92	100	89	89	90	89	90	88	91	90	88	88	90	88		0	3	1	10
CP000262_GR	1937	89	89	92	100	87	87	88	87	88	86	89	96	86	86	88	86		1	3	3	4
CP000017_GR	1838	95	92	95	100	94	92	95	87	95	92	95	85	94	92	95	85		0	0	0	15
AE004092_GR	1852	94	91	94	100	94	91	94	86	94	91	94	98	94	91	94	84		0	0	0	2
CP000017_GR	1838	92	93	95	100	91	91	92	91	92	91	93	92	91	90	92	90		0	2	2	8
CP000056_GR	1897	89	90	92	100	88	88	89	89	89	88	91	97	88	87	89	87		0	2	1	3
CP000017_GR	1838	93	93	94	100	91	91	92	91	93	91	93	92	91	90	92	90		0	2	1	8
CP000261_GR	1860	92	92	92	100	90	90	91	90	91	90	92	98	90	89	91	89		1	2	0	2
CP000056_GR	1897	89	90	94	100	87	88	89	88	89	87	90	89	87	87	89	87		0	3	4	11
AE014074_GR	1900	89	90	91	100	87	88	89	88	89	87	90	97	87	86	89	87		0	3	1	3
CP000056_GR	1897	94	95	95	100	93	93	94	93	94	93	95	95	93	92	94	93		0	2	0	5
CP000260_GR	1928	93	94	94	100	91	92	92	92	93	91	93	98	91	91	92	91		0	3	1	2
CP000056_GR	1897	89	90	91	100	87	88	89	88	89	88	89	88	87	87	88	86		0	2	2	12
CP000262_GR	1937	88	89	89	100	86	86	87	86	87	86	88	96	86	85	87	84		1	3	1	4
CP000259_GR	1836	94	94	96	100	92	92	93	92	93	92	94	94	92	91	93	91		1	2	2	6
AE004092_GR	1852	92	93	95	100	91	91	93	92	92	91	93	97	91	90	92	91		0	2	2	3
CP000259_GR	1836	93	93	94	100	92	92	92	92	93	92	93	93	91	91	92	91		0	1	1	7
CP000017_GR	1838	93	93	94	100	91	91	92	92	93	92	93	98	91	91	92	91		0	1	1	2
CP000259_GR	1836	93	94	96	100	91	91	93	92	93	91	94	94	91	90	93	91		0	3	2	6
CP000260_GR	1928	89	90	91	100	87	87	89	88	88	87	89	96	87	86	88	87		1	3	2	4
CP000259_GR	1836	96	84	97	100	96	84	96	96	96	83	97	96	95	83	96	95		0	1	0	4
CP000261_GR	1860	95	83	96	100	94	83	95	95	94	82	95	98	94	82	95	94		1	1	1	2
CP000829_GR	1815	92	92	95	100	90	90	92	91	92	90	93	92	90	89	91	90		0	2	2	8
CP000260_GR	1928	86	87	90	100	85	85	86	86	86	85	87	96	85	84	86	84		0	2	3	4
CP000829_GR	1815	92	92	95	100	90	90	92	91	91	90	93	92	90	89	91	89		1	2	2	8
CP000262_GR	1937	87	87	89	100	84	84	86	85	86	84	87	95	84	84	86	84		1	3	2	5
Streptococcus_suis
CP000408_GR	2095	99	98	99	100	99	97	99	99	99	97	99	100	99	97	99	99		0	1	0	0
CP000407_GR	2096	99	98	99	100	99	97	99	99	99	97	99	100	99	97	99	99		0	1	0	0
Streptococcus_thermophilus
CP000023_GR	1796	94	95	98	100	92	92	93	92	93	92	95	93	92	91	93	90		1	3	3	7
CP000419_GR	1856	91	91	95	100	89	89	90	89	90	89	92	96	89	88	90	87		1	2	3	4
CP000024_GR	1796	96	97	98	100	95	95	96	95	96	95	97	96	95	95	96	94		0	2	1	4
CP000023_GR	1796	97	97	97	100	95	95	96	95	96	95	97	98	95	95	96	94		1	2	0	2
CP000024_GR	1796	94	95	97	100	92	92	93	93	93	92	94	94	91	91	93	91		1	3	3	6
CP000419_GR	1856	91	92	95	100	89	89	90	90	90	89	91	95	88	88	90	88		1	3	4	5
Treponema_pallidum
AE000520_GR	1138	100	99	99	100	99	99	99	99	99	99	99	99	99	99	99	99		1	0	0	1
CP000805_GR	1139	100	99	99	100	99	99	99	99	99	99	99	99	99	99	99	99		1	0	0	1
Ureaplasma_parvum
CP000942_GR	751	99	89	99	100	99	89	99	99	99	89	99	99	99	89	99	99		0	0	0	1
AF222894_GR	751	99	89	99	100	99	89	99	99	99	89	99	99	99	89	99	99		0	0	0	1
Vibrio_fischeri
CP000020_GR	2897	93	94	96	100	89	89	92	90	92	94	94	95	89	89	92	89		1	0	2	5
CP001139_GR	2905	93	94	97	100	89	89	92	90	92	94	94	97	88	89	92	89		1	0	3	3
CP000021_GR	1330	85	87	89	100	79	79	82	81	84	81	85	84	79	77	81	78		1	6	4	16
CP001133_GR	1418	80	83	86	100	74	74	77	75	78	76	79	90	74	72	76	73		2	7	7	10
Xylella_fastidiosa
AE009442_GR	2519	99	82	99	100	99	82	99	99	99	81	99	99	99	81	99	99		0	1	0	1
CP001011_GR	2535	99	81	99	100	99	81	99	99	99	81	99	99	99	81	99	99		0	0	0	1
																			0	0	0	0
																			4	13	35	21
																			0,807471264	2,49137931	2,442528736	5,002873563
																			Cov%-CovF% YOC	Cov%-CovF% MGA	Cov%-CovF%MV	Cov%-CovF%Lag
