# Supplementary material for: YOC, A new strategy for pairwise alignment of collinear genomes
Source: BMC Bioinformatics. 2015 Apr 2;16(1):111. doi: 10.1186/s12859-015-0530-3 (PMC4411659; doi:10.1186/s12859-015-0530-3)
Supplement: Additional file 2: — Full results for Dataset 2, on the subset containing 14 pairs of genomes of the Lactobacillus genus, aligned with NUCMER, MGA, MAUVE, ProgressiveMAUVE and YOC. Columns describe each genome (accession number, length, species/strain name) and all the indicators used: number of segments (Segments), length of the alignment (AlignLength, in number of positions), mean coverage (COV, in %), number of identities (Ident in number of nucleotides) and mean percentage of identity (mean %id) for NUCMER, MGA, MAUVE, ProgressiveMAUVE (PMAUVE) and YOC alignments before (raw) and after GRAPe filtering. [file 12859_2015_530_MOESM2_ESM.csv]

						RAW	RAW	RAW	RAW	RAW	AFTER GRAPE FILTERING	AFTER GRAPE FILTERING	AFTER GRAPE FILTERING	AFTER GRAPE FILTERING	AFTER GRAPE FILTERING	RAW	RAW	RAW	RAW	RAW	AFTER GRAPE FILTERING	AFTER GRAPE FILTERING	AFTER GRAPE FILTERING	AFTER GRAPE FILTERING	AFTER GRAPE FILTERING	RAW	RAW	RAW	RAW	RAW	AFTER GRAPE FILTERING	AFTER GRAPE FILTERING	AFTER GRAPE FILTERING	AFTER GRAPE FILTERING	AFTER GRAPE FILTERING	RAW	RAW	RAW	RAW	RAW	AFTER GRAPE FILTERING	AFTER GRAPE FILTERING	AFTER GRAPE FILTERING	AFTER GRAPE FILTERING	AFTER GRAPE FILTERING	RAW	RAW	RAW	RAW
Genome1	Genome2	Length G1	LengthG2	Species (Strain) G1	Species (Strain) G2	NUCMER #Segments	MGA #Segments	MAUVE #LCBs	PMAUVE #LCBs	YOC #Segments	NUCMER #Segments	MGA #Segments	MAUVE #Segments	PMAUVE #Segments	YOC #Segments	NUCMER AlignLength	MGA AlignLength	MAUVE AlignLength	PMAUVE AlignLength	YOC AlignLength	NUCMER AlignLength	MGA AlignLength	MAUVE AlignLength	PMAUVE AlignLength	YOC AlignLength	NUCMER COV	MGA COV	MAUVE COV	PMAUCE COV	YOC COV	NUCMER COV	MGA COV	MAUVE COV	PMAUVE COV	YOC COV	NUCMER#IdentG2	MGA#Ident	MAUVE#Ident	PMAUVE#Ident	YOC#ident	NUCMER#Ident	MGA#Ident	MAUVE#Ident	PMAUVE#Ident	YOC#Ident	Mummer mean %id	MGA mean %id	MAUVE mean %id	PMAUVE %ident
CP000423_GR	FM177140_GR	2895264	3079196	Lactobacillus casei (strain ATCC 334)	Lactobacillus casei (strain BL23)	182	43	4	10	109	182	163	266	195	191	2031585	2680169	3356843	3272608	2665785	2031584	2522920	2648087	2600276	2568381	68%	87,0%	99,9%	98,0%	87,6%	68,0%	84,1%	87,6%	86,7%	85,8%	2004218	2480069	2564171	2546837	2523515	2004217	2462851	2525961	2526309	2513079	99,9%	92,5%	76,4%	77,8%
CP001084_GR	CP000423_GR	2861848	2895264	Lactobacillus casei (strain Zhang)	Lactobacillus casei (strain ATCC 334)	167	42	1	4	87	167	158	205	173	176	1923074	2595630	3332956	3176938	2618105	1923071	2438011	2530324	2497407	2492284	67%	87,3%	100,0%	98,3%	88,6%	66,8%	84,4%	87,1%	86,4%	86,4%	1895174	2395319	2465479	2446509	2447721	1895171	2378927	2433711	2428090	2436580	99,9%	92,3%	75,9%	77,0%
CP001084_GR	FM177140_GR	2861848	3079196	Lactobacillus casei (strain Zhang)	Lactobacillus casei (strain BL23)	151	42	1	4	93	151	126	181	150	148	2094791	2667168	3246366	3358497	2662857	2094790	2550910	2634537	2594983	2583507	71%	87,8%	100,0%	99,9%	88,3%	70,6%	85,6%	88,0%	87,2%	86,9%	2065259	2503383	2561350	2540182	2537701	2065258	2491094	2534051	2525514	2529802	99,9%	93,9%	76,8%	75,6%
CP000412_GR	CR954253_GR	1856951	1864998	Lactobacillus delbrueckii (subsp. bulgaricus, strain ATCC BAA-365)	Lactobacillus delbrueckii (subsp. bulgaricus, strain ATCC 11842 / DSM 20081)	69	13	1	1	40	69	56	82	65	74	1372530	1775251	2012677	2025684	1800098	1372530	1723436	1728535	1703531	1741013	74%	93,8%	100,0%	100,0%	95,3%	73,7%	92,3%	92,2%	91,3%	93,3%	1361574	1704599	1694965	1686029	1735816	1361574	1697626	1685628	1677802	1719471	99,9%	96,0%	84,2%	83,2%
AP008937_GR	CP002033_GR	2098685	2100449	Lactobacillus fermentum (strain IFO 3956 / LMG 18251)	Lactobacillus fermentum (strain CECT 5716)	2	1	1	1	3	2	1	1	3	3	2100021	2100991	2100317	2129189	2100000	2100021	2100815	2100317	2070689	2100000	100%	100,0%	100,0%	100,0%	100,0%	100,0%	100,0%	100,0%	98,6%	100,0%	2085173	2084865	2084786	2056164	2084626	2085173	2084689	2084786	2055508	2084626	99,9%	99,2%	99,3%	96,6%
FN298497_GR	AE017198_GR	1755993	1992676	Lactobacillus johnsonii (strain FI9785)	Lactobacillus johnsonii (strain NCC 533)	130	47	3	3	53	130	85	192	161	80	1265989	947894	2201890	2230441	1064553	1265986	887871	1571944	1527204	952205	68%	49,1%	99,9%	99,9%	55,2%	67,7%	47,4%	83,1%	81,6%	50,9%	1219489	853214	1478537	1457638	959535	1219486	847824	1453307	1443268	909248	99,8%	90,0%	67,1%	65,4%
CP001617_GR	AL935263_GR	3197759	3308274	Lactobacillus plantarum (strain JDM1)	Lactobacillus plantarum (strain WCFS1 / ATCC BAA-793 / NCIMB 8826)	108	33	5	4	116	108	92	142	117	147	2478657	2964954	3534676	3536524	3000983	2478652	2879586	2988469	2984945	2950034	76%	89,8%	100,0%	100,0%	91,5%	76,2%	88,3%	91,5%	91,5%	90,6%	2459509	2845287	2940492	2940878	2922572	2459504	2837335	2921401	2929571	2917373	99,9%	96,0%	83,2%	83,2%
CP001617_GR	CP002222_GR	3197759	3254376	Lactobacillus plantarum (strain JDM1)	Lactobacillus plantarum (strain ST-III)	127	37	4	4	111	127	103	150	140	145	2599670	2839598	3499698	3511104	2950816	2599665	2748158	2973608	2945415	2900473	81%	86,6%	100,0%	99,8%	90,7%	80,5%	85,0%	91,5%	91,0%	89,8%	2578316	2718648	2916721	2896910	2872131	2578311	2708399	2892021	2883261	2866408	99,9%	95,7%	83,3%	82,5%
CP002222_GR	AL935263_GR	3254376	3308274	Lactobacillus plantarum (strain ST-III)	Lactobacillus plantarum (strain WCFS1 / ATCC BAA-793 / NCIMB 8826)	104	35	1	1	130	104	109	158	121	163	2560124	3019230	3564083	3591395	2991656	2560121	2917636	3019826	2985233	2944175	78%	90,4%	100,0%	100,0%	90,4%	78,0%	88,7%	91,4%	90,8%	89,6%	2541203	2880528	2965467	2946230	2912511	2541200	2870367	2940934	2934352	2908827	99,9%	95,4%	83,2%	82,0%
CP000705_GR	AP007281_GR	1999618	2039414	Lactobacillus reuteri (strain DSM 20016)	Lactobacillus reuteri (strain JCM 1112)	14	16	1	1	9	14	19	4	7	10	1754525	1113721	2039660	2043047	2000211	1754525	1104334	1999109	1995008	1998668	87%	54,9%	100,0%	100,0%	99,0%	86,9%	54,7%	99,0%	98,8%	99,0%	1754257	1103160	1998364	1995144	1998353	1754257	1102329	1997988	1994365	1998259	100,0%	99,1%	98,0%	97,7%
AP011548_GR	FM179322_GR	3005051	3010111	Lactobacillus rhamnosus (strain ATCC 53103 / GG, sub_strain Tokyo)	Lactobacillus rhamnosus (strain ATCC 53103 / GG, sub_strain Helsinki)	16	42	1	3	11	16	42	15	10	13	2128249	1976273	3012602	3011183	3006214	2128249	1971526	3000724	3004003	3003543	71%	65,6%	100,0%	100,0%	99,9%	70,8%	65,5%	99,7%	99,9%	99,9%	2128042	1970203	2999091	3003660	3003275	2128042	1969252	2995860	3002982	3002935	100,0%	99,7%	99,6%	99,8%
FM179323_GR	AP011548_GR	2968598	3005051	Lactobacillus rhamnosus (strain Lc 705)	Lactobacillus rhamnosus (strain ATCC 53103 / GG, sub_strain Tokyo)	219	59	1	6	106	219	156	247	207	182	2004913	2611647	3403077	3426800	2642371	2004909	2491282	2611250	2567547	2548449	67%	85,1%	100,0%	99,9%	86,7%	67,1%	82,9%	86,2%	85,4%	85,0%	1954517	2413243	2494017	2476679	2470412	1954513	2399790	2455192	2455625	2456983	99,9%	92,4%	73,3%	72,3%
FM179323_GR	FM179322_GR	2968598	3010111	Lactobacillus rhamnosus (strain Lc 705)	Lactobacillus rhamnosus (strain ATCC 53103 / GG, sub_strain Helsinki)	220	56	1	4	105	220	159	231	198	186	2002298	2627357	3407539	3436112	2648230	2002294	2500389	2610481	2570101	2550920	67%	85,4%	100,0%	99,9%	86,7%	66,9%	83,1%	86,2%	85,4%	85,0%	1952024	2420623	2496448	2472423	2470459	1952020	2407363	2461210	2455625	2460024	99,9%	92,1%	73,3%	72,0%
CP000233_GR	CP002034_GR	1827111	1828169	Lactobacillus salivarius (subsp. salivarius, strain UCC118)	Lactobacillus salivarius (strain CECT 5713)	1	1	1	1	2	1	1	1	1	2	1827837	1828909	1827889	1827908	1827707	1827837	1828850	1827889	1827908	1827707	100%	100,0%	100,0%	100,0%	100,0%	100,0%	100,0%	100,0%	100,0%	100,0%	1799125	1798826	1798783	1798777	1798656	1799125	1798767	1798783	1798777	1798656	100,0%	98,4%	98,4%	98,4%
						NUCMER #Segments	MGA #Segments	MAUVE #LCBs	PMAUVE #LCBs	YOC #Segments	NUCMER #Segments	MGA #Segments	MAUVE #Segments	PMAUVE #Segments	YOC #Segments	NUCMER AlignLength	MGA AlignLength	MAUVE AlignLength	PMAUVE AlignLength	YOC AlignLength	NUCMER COV	MGA COV	MAUVE COV	PMAUVE COV	YOC COV	NUCMER COV	MGA COV	MAUVE COV	PMAUCE COV	YOC COV	NUCMER COV	MGA COV	MAUVE COV	PMAUCE COV	YOC COV	NUCMER#IdentG2	MGA#Ident	MAUVE#Ident	PMAUVE#Ident	YOC#ident	NUCMER#Ident	MGA#Ident	MAUVE#Ident	PMAUVE#Ident	YOC#Ident	Mummer mean %id	MGA mean %id	MAUVE mean %id	PMAUVE %ident
					MEAN	108	33	2	3	70	108	91	134	111	109	2010305	2267771	2895734	2898388	2427113	2010302	2190409	2446079	2419589	2368669	76,6%	83,0%	100,0%	99,7%	90,0%	76,6%	81,6%	91,7%	91,0%	88,7%	1985563	2155141	2389905	2376004	2338377	1985561	2146901	2370060	2365075	2328734	99,9%	95,2%	83,7%	83,1%
[truncated: 6 more columns]
