# Supplementary material for: YOC, A new strategy for pairwise alignment of collinear genomes
Source: BMC Bioinformatics. 2015 Apr 2;16(1):111. doi: 10.1186/s12859-015-0530-3 (PMC4411659; doi:10.1186/s12859-015-0530-3)
Supplement: Additional file 3: — Full results for Dataset 2, on the subset containing 55 pairs of genomes of the Bacillus cereus species, aligned with NUCMER, MGA, MAUVE, ProgressiveMAUVE and YOC. Columns describe each genome (accession number, length, species/strain name) and all the indicators used: number of segments (Segments), length of the alignment (AlignLength, in number of positions), mean coverage (COV, in %), number of identities (Ident in number of nucleotides) and mean percentage of identity (mean %id) for NUCMER, MGA, MAUVE, ProgressiveMAUVE (PMAUVE) and YOC alignments before (raw) and after GRAPe filtering. [file 12859_2015_530_MOESM3_ESM.csv]

					RAW	RAW	RAW	RAW	RAW	AFTER GRAPE FILTERING	AFTER GRAPE FILTERING	AFTER GRAPE FILTERING	AFTER GRAPE FILTERING	AFTER GRAPE FILTERING	RAW	RAW	RAW	RAW	RAW	AFTER GRAPE FILTERING	AFTER GRAPE FILTERING	AFTER GRAPE FILTERING	AFTER GRAPE FILTERING	AFTER GRAPE FILTERING	RAW	RAW	RAW	RAW	RAW	AFTER GRAPE FILTERING	AFTER GRAPE FILTERING	AFTER GRAPE FILTERING	AFTER GRAPE FILTERING	AFTER GRAPE FILTERING	RAW	RAW	RAW	RAW	RAW	AFTER GRAPE FILTERING	AFTER GRAPE FILTERING	AFTER GRAPE FILTERING	AFTER GRAPE FILTERING	AFTER GRAPE FILTERING	RAW	RAW	RAW	RAW	RAW
NameComp	Genome1	Size G1	Genome2	Size G2	NUCMER #Segments	MGA #Segments	MAUVE #Segments	PMAUVE #Segments	YOC #Segments	NUCMER #Segments	MGA #Segments	MAUVE#Segments	PMAUVE #Segments	YOC-GRAPE #Segments	NUCMER AlignLength	MGA AlignLength	MAUVE AlignLength	PMAUVE AlignLength	YOC AlignLength	NUCMER#AlignLength	MGA#AlignLength	MAUVE # AlignLength	PMAUVE # AlignLength	YOC# AlignLength	NUCMER MeanCOV	MGA MeanCOV	Mauve MeanCOV	Pmauve MeanCOV	YOC MeanCOV	NUCMER# MeanCOV	MGA #COV	MAUVE# MeanCOV	PMAUVE #MeanCOV	YOC #MeanCOV	NUCMER# Ident	MGA# Ident	MAUVE# Ident	PMAUVE# Ident	YOC #Ident	NUCMERGRAPE#Ident	MGAGRAPE#Ident	MAUVE#Ident	PMAUVE # Ident	YOC#IdentG	Nucmer mean %id	MGA mean %id	MAUVE %id	PMAUVE %id	YOC %id
AE016877_GR_CP001176_GR	AE016877_GR	5411809	CP001176_GR	5419036	238	63	1	65	185	238	230	312	305	278	4160761	5081382	5901952	5676412	5025628	4160757	4871892	4974550	4908994	4902475	76,70%	91,61%	100,00%	97,41%	91,56%	76,70%	89,54%	91,10%	90,28%	90,34%	4085976	4750830	4831441	4787081	4800850	4085972	4729145	4786361	4761324	4787768	98,20%	93,50%	81,90%	84,30%	95,50%
AE017194_GR_AE016877_GR	AE017194_GR	5224283	AE016877_GR	5411809	705	130	1	1	327	705	466	591	534	497	3909040	4761887	6250199	6370315	4549565	3909036	4357637	4509302	4356144	4370140	73,30%	85,26%	100,00%	100,00%	83,44%	73,30%	81,17%	83,05%	80,98%	81,58%	3585703	3931083	4009903	3914961	3958765	3585699	3890964	3928693	3863988	3936221	91,70%	82,60%	64,20%	61,50%	87,00%
AE017194_GR_CP000001_GR	AE017194_GR	5224283	CP000001_GR	5300915	496	126	1	1	262	496	402	513	471	416	3874257	4788352	6043974	6172748	4646184	3874252	4426037	4569297	4419183	4442741	73,50%	87,16%	100,00%	100,00%	86,10%	73,50%	83,49%	85,43%	83,35%	84,01%	3668521	4145309	4226968	4121216	4174637	3668516	4111593	4153816	4079926	4153121	94,70%	86,60%	69,90%	66,80%	89,90%
AE017194_GR_CP001176_GR	AE017194_GR	5224283	CP001176_GR	5419036	667	130	1	1	321	667	450	568	521	485	3929784	4785614	6230555	6348112	4575906	3929774	4393730	4524904	4384372	4412859	73,60%	85,80%	100,00%	100,00%	84,02%	73,60%	81,78%	83,37%	81,42%	82,35%	3604381	3970613	4037070	3944417	4000173	3604371	3927792	3957056	3893403	3980443	91,70%	83,00%	64,80%	62,10%	87,40%
AE017194_GR_CP001177_GR	AE017194_GR	5224283	CP001177_GR	5269030	466	110	1	81	250	466	386	470	470	412	3831842	4856864	5961878	5744970	4684368	3831836	4494888	4601641	4517442	4501124	72,90%	88,72%	100,00%	97,21%	87,27%	72,90%	85,05%	86,56%	85,45%	85,37%	3682800	4279614	4346967	4285467	4299088	3682794	4246274	4282051	4248401	4277768	96,10%	88,10%	72,90%	74,60%	91,80%
AE017194_GR_CP001186_GR	AE017194_GR	5224283	CP001186_GR	5387334	688	133	1	1	335	688	468	581	559	505	3869987	4753067	6247388	6412670	4515822	3869978	4332796	4501908	4305312	4345398	72,70%	85,16%	100,00%	100,00%	83,06%	72,70%	80,86%	82,94%	80,12%	81,26%	3546775	3903683	3981701	3846826	3927599	3546766	3859508	3900616	3797380	3904458	91,60%	82,10%	63,70%	60,00%	87,00%
AE017194_GR_CP001283_GR	AE017194_GR	5224283	CP001283_GR	5302683	519	117	1	4	270	519	431	565	494	453	3784919	4780588	6040778	6160824	4675128	3784909	4387768	4595631	4441692	4441869	71,80%	86,69%	100,00%	99,98%	86,35%	71,80%	82,66%	85,68%	83,53%	83,96%	3580957	4097848	4226243	4129648	4170167	3580947	4057249	4151042	4079825	4145248	94,60%	85,70%	70,00%	67,00%	89,20%
AE017194_GR_CP001407_GR	AE017194_GR	5224283	CP001407_GR	5269628	527	131	1	82	293	527	429	519	508	452	3798537	4797393	6045998	5805219	4631173	3798530	4417942	4534795	4434893	4434814	72,20%	87,40%	100,00%	96,97%	86,08%	72,20%	83,55%	85,14%	83,80%	84,06%	3587506	4128011	4193034	4130801	4156360	3587499	4089641	4124491	4087799	4135022	94,40%	86,00%	69,40%	71,20%	89,70%
CP000001_GR_AE016877_GR	CP000001_GR	5300915	AE016877_GR	5411809	673	128	1	200	290	673	445	564	618	480	4021366	4785021	6238175	5591539	4647437	4021359	4399071	4607094	4485937	4438873	74,80%	85,32%	100,00%	93,22%	84,44%	74,80%	81,40%	84,22%	82,75%	82,30%	3690908	3980776	4093737	4027619	4028299	3690901	3940473	4019600	3985171	4005235	91,80%	83,20%	65,60%	72,00%	86,70%
CP000001_GR_CP001176_GR	CP000001_GR	5300915	CP001176_GR	5419036	663	129	1	1	305	663	455	575	537	482	4019654	4800556	6240228	6375216	4649608	4019648	4402499	4613041	4445242	4456698	74,80%	85,46%	100,00%	100,00%	84,56%	74,80%	81,43%	84,16%	81,97%	82,61%	3687052	3986698	4094997	3987561	4045281	3687046	3945493	4015432	3940238	4023619	91,70%	83,00%	65,60%	62,50%	87,00%
CP000001_GR_CP001186_GR	CP000001_GR	5300915	CP001186_GR	5387334	697	135	1	4	311	697	444	598	543	475	3896413	4764001	6269483	6362769	4590734	3896408	4380456	4564542	4393580	4399722	72,70%	85,04%	100,00%	99,67%	83,63%	72,70%	81,15%	83,48%	81,17%	81,69%	3568842	3942110	4030521	3929844	3973194	3568837	3903241	3953721	3880807	3953718	91,60%	82,70%	64,30%	61,80%	86,50%
CP000001_GR_CP001283_GR	CP000001_GR	5300915	CP001283_GR	5302683	311	73	1	1	200	311	287	359	331	324	3907406	4916011	5833257	5905728	4916191	3907402	4644827	4818663	4739342	4762766	73,60%	89,83%	100,00%	100,00%	91,10%	73,60%	87,07%	89,98%	88,89%	89,54%	3813182	4489709	4643131	4583478	4621017	3813178	4463532	4589133	4549062	4606043	97,60%	91,30%	79,60%	77,60%	94,00%
CP000227_GR_AE016877_GR	CP000227_GR	5214195	AE016877_GR	5411809	678	114	1	165	290	678	447	549	605	483	3966858	4834340	6159788	5720545	4664025	3966848	4421345	4586701	4448870	4450788	74,40%	86,71%	100,00%	94,94%	85,39%	74,40%	82,49%	84,69%	82,86%	83,19%	3647174	4008429	4094312	4010781	4044500	3647164	3963603	4022016	3965576	4018902	91,90%	82,90%	66,50%	70,10%	86,70%
CP000227_GR_AE017194_GR	CP000227_GR	5214195	AE017194_GR	5224283	477	112	1	1	243	477	380	487	456	410	3958668	4870958	5882796	5974490	4716984	3958666	4522698	4633461	4521469	4529575	75,70%	89,55%	100,00%	100,00%	88,26%	75,70%	85,97%	87,55%	86,00%	86,33%	3804852	4296112	4364378	4292093	4316970	3804850	4262382	4296099	4246626	4297080	96,10%	88,20%	74,20%	71,80%	91,50%
CP000227_GR_CP000001_GR	CP000227_GR	5214195	CP000001_GR	5300915	421	92	1	1	217	421	348	438	413	383	4025403	4930443	5884550	5974336	4808304	4025397	4598160	4701958	4590878	4582165	76,40%	90,24%	100,00%	100,00%	89,10%	76,40%	86,90%	88,32%	86,74%	86,81%	3847123	4346152	4412124	4338735	4352299	3847117	4314326	4348852	4295175	4329731	95,60%	88,10%	75,00%	72,60%	90,50%
CP000227_GR_CP001176_GR	CP000227_GR	5214195	CP001176_GR	5419036	680	126	1	1	303	680	464	585	545	506	3948041	4852593	6163410	6285289	4676129	3948035	4431344	4577350	4448444	4454480	74,10%	86,87%	100,00%	100,00%	85,48%	74,10%	82,60%	84,48%	82,72%	83,21%	3627252	4010097	4096533	3998092	4048466	3627246	3965746	4014499	3949577	4022110	91,90%	82,60%	66,50%	63,60%	86,60%
CP000227_GR_CP001177_GR	CP000227_GR	5214195	CP001177_GR	5269030	151	46	1	1	107	151	154	173	164	188	4086046	4824452	5547846	5579821	5044579	4086046	4681040	4955767	4913226	4929977	77,90%	90,51%	100,00%	100,00%	95,10%	77,90%	89,05%	94,18%	93,56%	93,93%	4042915	4611117	4877230	4850659	4866482	4042915	4597587	4853599	4830963	4855047	98,90%	95,60%	87,90%	86,90%	96,50%
CP000227_GR_CP001186_GR	CP000227_GR	5214195	CP001186_GR	5387334	700	126	1	1	322	700	468	585	518	504	3908399	4812323	6202167	6338951	4589813	3908388	4378802	4511526	4367257	4396649	73,50%	86,19%	100,00%	100,00%	84,33%	73,50%	81,79%	83,42%	81,32%	82,32%	3584012	3945715	4019330	3907750	3979859	3584001	3905767	3937316	3857517	3955675	91,70%	82,00%	64,80%	61,60%	86,70%
CP000227_GR_CP001283_GR	CP000227_GR	5214195	CP001283_GR	5302683	440	100	1	1	212	440	393	474	443	409	3911902	4890085	5943324	6059633	4786917	3911896	4534117	4649816	4518128	4550711	74,30%	89,19%	100,00%	100,00%	88,58%	74,30%	85,59%	87,20%	85,27%	86,16%	3730383	4273502	4347684	4249869	4310091	3730377	4238820	4279848	4207622	4284624	95,40%	87,40%	73,20%	70,10%	90,00%
CP000227_GR_CP001407_GR	CP000227_GR	5214195	CP001407_GR	5269628	480	103	1	1	249	480	397	469	446	432	3920570	4917500	5925772	6017231	4771534	3920562	4535945	4644270	4525014	4546050	74,60%	89,74%	100,00%	100,00%	88,65%	74,60%	85,87%	87,34%	85,70%	86,33%	3731121	4263629	4327777	4251345	4298484	3731113	4228555	4264654	4209148	4273735	95,20%	86,70%	73,00%	70,70%	90,10%
CP000764_GR_AE016877_GR	CP000764_GR	4087024	AE016877_GR	5411809	1019	250	1	15	548	1019	523	876	707	647	2260738	3142078	6362332	6319507	3163403	2260727	2827482	3412305	3095148	3078463	48,30%	63,52%	100,00%	97,41%	66,27%	48,30%	60,04%	69,15%	64,78%	65,21%	1903503	2269043	2553067	2375930	2455578	1903492	2232881	2431544	2326351	2439261	84,20%	72,20%	40,10%	37,60%	77,60%
CP000764_GR_AE017194_GR	CP000764_GR	4087024	AE017194_GR	5224283	1001	249	1	3	593	1001	539	900	747	684	2240394	3194664	6190280	6369175	3128266	2240387	2830187	3381612	3064546	3051049	48,60%	65,08%	100,00%	99,36%	66,59%	48,60%	60,96%	69,77%	65,07%	65,62%	1887692	2266913	2541632	2351974	2433371	1887685	2227767	2416026	2297865	2419710	84,30%	71,00%	41,10%	36,90%	77,80%
CP000764_GR_CP000001_GR	CP000764_GR	4087024	CP000001_GR	5300915	999	248	1	89	573	999	522	892	731	667	2252025	3152866	6248002	5575400	3140749	2252015	2833055	3389141	3142989	3066129	48,50%	64,25%	100,00%	91,33%	66,52%	48,50%	60,66%	69,52%	66,48%	65,56%	1897497	2265554	2553053	2421043	2443797	1897487	2229186	2422907	2371061	2429580	84,30%	71,90%	40,90%	43,40%	77,80%
CP000764_GR_CP000227_GR	CP000764_GR	4087024	CP000227_GR	5214195	1005	247	1	13	556	1005	509	889	739	653	2249763	3174691	6178986	6169376	3140351	2249754	2841604	3377994	3102666	3063631	48,80%	64,97%	100,00%	98,07%	66,91%	48,80%	61,19%	69,75%	66,12%	65,91%	1893788	2267914	2540766	2395484	2440195	1893779	2230758	2414283	2338589	2425977	84,20%	71,40%	41,10%	38,80%	77,70%
CP000764_GR_CP001176_GR	CP000764_GR	4087024	CP001176_GR	5419036	1001	236	1	13	557	1001	499	891	708	658	2242858	3105928	6360161	6450041	3148147	2242852	2791834	3416424	3059909	3059823	47,90%	62,66%	100,00%	98,32%	65,92%	47,90%	59,23%	69,25%	63,99%	64,79%	1888823	2237695	2560352	2348906	2442148	1888817	2203287	2433016	2298427	2425719	84,20%	72,00%	40,30%	36,40%	77,60%
CP000764_GR_CP001177_GR	CP000764_GR	4087024	CP001177_GR	5269030	1022	248	1	26	583	1022	512	883	736	672	2247202	3163028	6236409	6094587	3143575	2247191	2827819	3380117	3062356	3071724	48,60%	64,45%	100,00%	96,43%	66,74%	48,60%	60,70%	69,41%	64,98%	65,83%	1894023	2262657	2539404	2365641	2449329	1894012	2226463	2413458	2311264	2436451	84,30%	71,50%	40,70%	38,80%	77,90%
CP000764_GR_CP001186_GR	CP000764_GR	4087024	CP001186_GR	5387334	1015	235	1	217	562	1015	509	918	830	664	2238208	3114290	6323076	5122587	3151607	2238196	2783129	3424216	3199862	3060937	47,90%	62,84%	100,00%	86,68%	66,07%	47,90%	59,13%	69,36%	67,19%	64,96%	1885572	2229996	2561362	2461731	2437782	1885560	2192034	2423126	2414515	2422011	84,20%	71,60%	40,50%	48,10%	77,40%
CP000764_GR_CP001283_GR	CP000764_GR	4087024	CP001283_GR	5302683	998	234	1	16	569	998	514	931	745	662	2222888	3174804	6276691	6342581	3101147	2222876	2833234	3379818	3044662	3024713	47,90%	64,47%	100,00%	98,34%	65,61%	47,90%	60,66%	69,18%	64,40%	64,65%	1873574	2263417	2531465	2346498	2409280	1873562	2225143	2404861	2292694	2395597	84,30%	71,30%	40,30%	37,00%	77,70%
CP000764_GR_CP001407_GR	CP000764_GR	4087024	CP001407_GR	5269628	981	257	1	272	556	981	526	876	872	653	2242842	3166684	6243828	5009122	3160937	2242828	2824726	3367745	3201395	3060339	48,50%	64,51%	100,00%	86,27%	66,82%	48,50%	60,62%	69,24%	67,95%	65,60%	1891214	2263483	2533603	2470496	2441139	1891200	2224491	2408333	2424119	2427071	84,30%	71,50%	40,60%	49,30%	77,20%
CP000764_GR_CP001746_GR	CP000764_GR	4087024	CP001746_GR	5196054	982	252	1	15	554	982	536	920	716	659	2218248	3172531	6186857	6200221	3130300	2218243	2821983	3364752	3046846	3032970	48,20%	64,92%	99,99%	97,79%	66,65%	48,20%	60,98%	69,48%	64,98%	65,42%	1869198	2255197	2517413	2336692	2421360	1869193	2218028	2393404	2287006	2405688	84,30%	71,10%	40,70%	37,70%	77,40%
CP001177_GR_AE016877_GR	CP001177_GR	5269030	AE016877_GR	5411809	689	112	1	1	281	689	460	517	516	482	3975871	4817432	6231622	6347789	4681436	3975862	4393765	4549705	4428002	4445679	74,20%	85,91%	100,00%	100,00%	85,04%	74,20%	81,61%	83,77%	81,99%	82,66%	3658577	3991672	4083724	3987294	4041152	3658568	3946197	4013191	3940453	4016316	92,00%	82,90%	65,50%	62,80%	86,30%
CP001177_GR_CP000001_GR	CP001177_GR	5269030	CP000001_GR	5300915	441	101	1	1	219	441	378	464	424	405	3838084	4906673	5979275	6086790	4812271	3838079	4543234	4651019	4526316	4549459	72,50%	89,08%	100,00%	100,00%	88,41%	72,50%	85,45%	86,99%	85,11%	85,74%	3662885	4301919	4373628	4283456	4324455	3662880	4267180	4308594	4236819	4296647	95,40%	87,70%	73,10%	70,40%	89,90%
CP001177_GR_CP001176_GR	CP001177_GR	5269030	CP001176_GR	5419036	684	126	1	1	296	684	455	540	539	500	3992832	4831477	6232892	6336165	4669339	3992819	4430155	4566096	4441443	4446877	74,50%	86,15%	100,00%	100,00%	84,87%	74,50%	82,13%	83,89%	82,20%	82,65%	3673997	4007630	4086176	4004744	4042212	3673984	3968405	4012824	3954693	4019547	92,00%	82,90%	65,60%	63,20%	86,60%
CP001177_GR_CP001186_GR	CP001177_GR	5269030	CP001186_GR	5387334	703	128	1	1	318	703	483	582	550	516	3851287	4775592	6276875	6401980	4565881	3851275	4339538	4487877	4345453	4358480	72,10%	85,05%	100,00%	100,00%	83,31%	72,10%	80,67%	82,64%	80,57%	81,18%	3530372	3911621	4004435	3900785	3945317	3530360	3870751	3925216	3847921	3920374	91,70%	81,90%	63,80%	60,90%	86,40%
CP001177_GR_CP001283_GR	CP001177_GR	5269030	CP001283_GR	5302683	462	102	1	1	228	462	406	470	471	426	3836288	4689450	6021283	6120345	4741526	3836279	4320837	4623630	4505679	4490959	72,40%	84,84%	100,00%	100,00%	87,14%	72,40%	81,09%	86,28%	84,62%	84,57%	3654138	4066951	4323887	4243060	4252174	3654129	4030010	4254387	4194998	4224243	95,30%	86,70%	71,80%	69,30%	89,70%
CP001177_GR_CP001407_GR	CP001177_GR	5269030	CP001407_GR	5269628	492	103	1	1	250	492	403	502	458	434	3978823	4875338	5992799	6094875	4754399	3978815	4489780	4622033	4499164	4523181	75,40%	88,48%	100,00%	100,00%	87,80%	75,40%	84,61%	86,51%	84,79%	85,43%	3783128	4226078	4313850	4229244	4274997	3783120	4189950	4245580	4182310	4249473	95,10%	86,70%	72,00%	69,40%	89,90%
CP001186_GR_AE016877_GR	CP001186_GR	5387334	AE016877_GR	5411809	393	85	4	131	188	393	290	370	415	318	3918602	4843069	5964565	5660058	4956340	3918597	4579625	4916725	4802935	4792033	72,40%	86,77%	99,81%	96,36%	89,95%	72,40%	84,21%	89,72%	88,34%	88,31%	3761008	4344058	4612422	4556880	4565155	3761003	4320353	4561066	4524592	4547537	96,00%	89,70%	77,30%	80,50%	92,10%
CP001186_GR_CP001176_GR	CP001186_GR	5387334	CP001176_GR	5419036	397	92	1	83	224	397	317	399	401	344	3948102	5065104	6011390	5822990	4940406	3948090	4776176	4878104	4757205	4769268	72,90%	90,61%	100,00%	97,39%	89,53%	72,90%	87,75%	89,06%	87,49%	87,84%	3791290	4537836	4598140	4518907	4544961	3791278	4509039	4539760	4487430	4529515	96,00%	89,60%	76,50%	77,60%	92,00%
CP001283_GR_AE016877_GR	CP001283_GR	5302683	AE016877_GR	5411809	684	112	1	1	264	684	434	530	512	452	4066534	4864824	6211945	6325669	4728723	4066522	4486205	4621487	4488571	4510483	75,70%	86,77%	100,00%	100,00%	85,77%	75,70%	82,95%	84,63%	82,74%	83,58%	3731115	4052738	4121022	4030840	4087596	3731103	4013595	4047890	3983824	4065417	91,80%	83,30%	66,30%	63,70%	86,40%
CP001283_GR_CP001176_GR	CP001283_GR	5302683	CP001176_GR	5419036	670	115	1	4	282	670	450	563	516	475	4002023	4778092	6210659	6241398	4711919	4002014	4383513	4608293	4487643	4493117	74,40%	84,98%	100,00%	99,21%	85,47%	74,40%	81,02%	84,48%	82,75%	83,26%	3673019	3960715	4131167	4037782	4082830	3673010	3920896	4054086	3989620	4057776	91,80%	82,90%	66,50%	64,70%	86,60%
CP001283_GR_CP001186_GR	CP001283_GR	5302683	CP001186_GR	5387334	694	118	1	4	291	694	426	545	504	470	4009428	4802879	6247716	6318585	4648510	4009270	4401403	4562165	4433269	4438600	74,80%	85,61%	100,00%	99,66%	84,54%	74,80%	81,57%	83,71%	81,93%	82,43%	3675060	3971259	4060261	3972745	4016118	3674984	3932429	3988148	3923804	3994262	91,70%	82,70%	65,00%	62,90%	86,40%
CP001407_GR_AE016877_GR	CP001407_GR	5269628	AE016877_GR	5411809	689	122	1	255	293	689	442	573	700	482	3990541	4810095	6219029	5582188	4660777	3990534	4397316	4596817	4491986	4440183	74,50%	85,71%	100,00%	93,47%	84,79%	74,50%	81,57%	84,27%	83,15%	82,54%	3661998	3968599	4081770	4031303	4026329	3661991	3930128	4006033	3989458	4002396	91,80%	82,50%	65,60%	72,20%	86,40%
CP001407_GR_CP000001_GR	CP001407_GR	5269628	CP000001_GR	5300915	348	73	1	1	202	348	273	343	310	316	4058259	4824163	5794158	5839039	4898108	4058253	4570783	4825982	4778169	4755557	76,70%	88,66%	100,00%	100,00%	91,13%	76,70%	86,04%	90,47%	89,92%	89,69%	3938434	4407107	4627675	4595170	4593269	3938428	4377922	4576999	4563722	4578283	97,00%	91,40%	79,90%	78,70%	93,80%
CP001407_GR_CP001176_GR	CP001407_GR	5269628	CP001176_GR	5419036	686	126	1	1	296	686	458	594	550	486	4016859	4802140	6232740	6382680	4662759	4016853	4386258	4567450	4403042	4434448	74,90%	85,57%	100,00%	100,00%	84,72%	74,90%	81,34%	83,78%	81,42%	82,41%	3685879	3968410	4075946	3952103	4024050	3685873	3925216	3991583	3904241	4000714	91,80%	82,60%	65,40%	61,90%	86,30%
CP001407_GR_CP001186_GR	CP001407_GR	5269628	CP001186_GR	5387334	709	131	1	1	314	709	468	583	528	486	3879544	4801805	6246771	6388477	4577878	3879537	4381744	4536436	4371495	4373126	72,60%	85,66%	100,00%	100,00%	83,53%	72,60%	81,40%	83,36%	81,02%	81,44%	3553065	3946052	4027077	3913322	3953452	3553058	3906561	3948577	3868056	3932141	91,60%	82,20%	64,50%	61,30%	86,40%
CP001407_GR_CP001283_GR	CP001407_GR	5269628	CP001283_GR	5302683	329	78	1	1	185	329	281	336	318	312	3902636	4886400	5824915	5877296	4913594	3902633	4618033	4795416	4729096	4740676	73,70%	89,67%	100,00%	100,00%	91,14%	73,70%	86,94%	89,93%	89,03%	89,39%	3813009	4480617	4629401	4588122	4608915	3813006	4452439	4583015	4554234	4592708	97,70%	91,70%	79,50%	78,10%	93,80%
CP001746_GR_AE016877_GR	CP001746_GR	5196054	AE016877_GR	5411809	667	111	1	1	275	667	448	572	520	491	3930321	4871896	6121020	6258129	4708727	3930310	4460257	4612338	4456201	4466543	73,90%	87,50%	100,00%	100,00%	86,12%	73,90%	83,33%	85,28%	82,96%	83,65%	3611507	4027773	4108960	3996584	4056061	3611496	3988076	4035766	3950263	4029479	91,90%	82,70%	67,10%	63,90%	86,10%
CP001746_GR_AE017194_GR	CP001746_GR	5196054	AE017194_GR	5224283	554	132	1	1	295	554	460	536	523	486	3697198	4731948	6005434	6098105	4612628	3697188	4326504	4508123	4390824	4388533	70,80%	86,49%	100,00%	99,99%	86,09%	70,80%	82,34%	85,03%	83,55%	83,75%	3494572	4040319	4161015	4089779	4115258	3494562	4000702	4082765	4041762	4089673	94,50%	85,40%	69,30%	67,10%	89,20%
CP001746_GR_CP000001_GR	CP001746_GR	5196054	CP000001_GR	5300915	312	64	1	1	158	312	291	353	342	315	4045223	5081090	5667739	5750196	5032577	4045219	4789710	4880385	4777406	4817480	77,00%	93,80%	99,99%	99,99%	93,66%	77,00%	90,83%	92,17%	90,65%	91,51%	3936572	4637828	4692272	4621830	4665722	3936568	4606672	4644756	4584778	4646650	97,30%	91,30%	82,80%	80,40%	92,70%
CP001746_GR_CP000227_GR	CP001746_GR	5196054	CP000227_GR	5214195	455	96	1	1	235	455	400	470	453	425	3828503	4949540	5843364	5926328	4798414	3828498	4534708	4635752	4546035	4558376	73,40%	90,82%	100,00%	99,99%	89,63%	73,40%	86,53%	87,97%	86,66%	87,14%	3654354	4294171	4349437	4282467	4320953	3654349	4250905	4287427	4239914	4295642	95,50%	86,80%	74,40%	72,30%	90,00%
CP001746_GR_CP001176_GR	CP001746_GR	5196054	CP001176_GR	5419036	652	117	1	1	285	652	453	565	541	492	3936271	4877746	6120354	6236642	4709495	3936262	4465270	4602779	4470715	4471530	74,00%	87,54%	100,00%	99,99%	86,11%	74,00%	83,40%	85,18%	83,29%	83,70%	3615335	4033469	4115979	4022198	4060370	3615326	3993639	4040694	3971128	4035862	91,80%	82,70%	67,30%	64,50%	86,20%
CP001746_GR_CP001177_GR	CP001746_GR	5196054	CP001177_GR	5269030	467	94	1	1	225	467	403	464	448	426	3808291	4948282	5906437	5965446	4819934	3808285	4531490	4608853	4555162	4562027	72,60%	90,27%	100,00%	99,99%	89,39%	72,60%	86,01%	87,09%	86,42%	86,73%	3632682	4287730	4342854	4296584	4321206	3632676	4246514	4275657	4254027	4294673	95,40%	86,70%	73,50%	72,00%	89,70%
CP001746_GR_CP001186_GR	CP001746_GR	5196054	CP001186_GR	5387334	678	129	1	1	293	678	462	579	540	484	3833933	4786916	6189527	6304001	4598512	3833917	4366854	4517703	4381597	4371981	72,20%	86,08%	100,00%	100,00%	84,29%	72,20%	81,75%	83,69%	81,79%	81,99%	3511951	3938727	4012258	3920927	3950925	3511935	3895871	3935964	3872381	3928664	91,60%	82,30%	64,80%	62,20%	85,90%
CP001746_GR_CP001283_GR	CP001746_GR	5196054	CP001283_GR	5302683	279	69	1	1	166	279	252	295	303	291	3964412	4903705	5699260	5747021	4953351	3964406	4664828	4851882	4789986	4785360	75,40%	90,92%	99,99%	99,99%	92,62%	75,40%	88,44%	91,64%	90,81%	90,94%	3885543	4540969	4694210	4654218	4666619	3885537	4514769	4652189	4623854	4651836	98,00%	92,60%	82,40%	81,00%	94,20%
CP001746_GR_CP001407_GR	CP001746_GR	5196054	CP001407_GR	5269628	320	64	1	1	189	320	275	316	323	324	3919552	5046116	5679685	5728171	4943506	3919546	4764338	4827949	4773071	4767386	74,80%	93,49%	100,00%	100,00%	92,62%	74,80%	90,61%	91,55%	90,77%	90,85%	3823140	4617793	4663407	4623580	4629278	3823134	4589233	4617826	4587769	4612887	97,50%	91,50%	82,10%	80,70%	93,60%
					621	132	1	33	313	620,9818182	418	564	522	470	3624990	4544305	6082756	6043087	4448646	3624979	4186007	4418643	4269387	4266745	69,40%	83,50%	100,00%	98,50%	83,40%	69,40%	79,80%	83,30%	81,20%	81,50%	3371181	3827363	3963239	3869392	3907562	3371172	3790894	3884906	3824790	3887006	92,30%	83,40%	65,50%	64,30%	87,10%
					NUCMER #Segments	MGA #Segments	MAUVE #Segments	PMAUVE #Segments	YOC #Segments	NUCMER#GRAPE#Segments	MGA GRAPE#Segments	MAUVEGRAPE #Segments	PMAUVE GRAPE #Segments	YOC-GRAPE #Segments	NUCMER AlignLength	MGA AlignLength	MAUVE AlignLength	PMAUVE AlignLength	YOC AlignLength	NUCMERGRAPEAlignLength	MGAGRAPEAlignLength	MAUVE GRAPE AlignLength	PMAUVE GRAPE AlignLength	YOC-GRAPE AlignLength	NUCMER MeanCOV	MGA MeanCOV	Mauve MeanCOV	Pmauve MeanCOV	YOC MeanCOV	NUCMER GRAPE MeanCOV	MGA MeanCOV	MAUVE MeanCOV	PMAUVE MeanCOV	YOC MeanCOV	NUCMER IdentG2	MGA IdentG2	MAUVE IdentG2	PMAUVE IdentG2	YOC IdentG2	NUCMERGRAPEIdentG2	MGAGRAPEIdentG2	MAUVEGRAPE IdentG2	PMAUVE GRAPE IdentG2	YOC-GRAPE IdentG2	Nucmer mean %id	MGA mean %id	MAUVE %id	PMAUVE %id	YOC %id
[truncated: 5 more columns]
