# Supplementary material for: YOC, A new strategy for pairwise alignment of collinear genomes
Source: BMC Bioinformatics. 2015 Apr 2;16(1):111. doi: 10.1186/s12859-015-0530-3 (PMC4411659; doi:10.1186/s12859-015-0530-3)
Supplement: Additional file 4: — Full results for Dataset 3, including 21 collinear pairs exhibiting increasing genomic divergence, aligned with YOC, MUMmer (NUCmer), MAUVE and ProgressiveMAUVE. Columns describe each genome (species/strain name, accession number, length), MUMi distance values, mean coverage of the alignment, percentage of identities of the alignment (%ident), percentage of gaps in the alignment (%gapAlignt), percentage of mismatches in the alignment (%mismatch alignt) for MUMmer, MAUVE, ProgressiveMAUVE (PMAUVE) and YOC. [file 12859_2015_530_MOESM4_ESM.csv]

Species strain G1	Species strain G2	Access G1	Access G2	size G1	size G2	MUMi	Mummer Mean coverage	Mauve Mean coverage	Pmauve mean coverage	YOC Mean coverage	Mummer %ident	Mauve %ident	Pmauve %ident	YOC %ident	Mummer %gapAlignt	Mauve %gapAlignt	Pmauve %gapAlignt	YOC %gapAlignt	Mummer %mismatch alignt	Mauve %mismatch alignt	Pmauve %mismatch alignt	YOC %mismatch alignt
B cereus 10987	B. anthracis Ames	AE017194_GR	AE016879_GR	5224283	5227293	0,404	0,7160	1,0000	1,0000	0,8562	0,9452	0,6865	0,6598	0,8934	0,0063	0,2718	0,3025	0,0539	0,078653725	0,177785803	0,189110816	0,077140344
B cereus ATCC 14579	B. anthracis Ames	AE016877_GR	AE016879_GR	5411809	5227293	0,539	0,7486	1,0000	0,9993	0,8518	0,9172	0,6618	0,6414	0,8661	0,0007	0,2773	0,3019	0,0555	0,00604577	0,184631049	0,192748352	0,103647289
B cereus 10987	B cereus ATCC 14579	AE016877_GR	AE017194_GR	5411809	5224283	0,555	0,7334	1,0000	1,0000	0,8324	0,9170	0,6423	0,6131	0,8739	0,0067	0,2975	0,3318	0,0459	0,07882238	0,193858439	0,206209553	0,103016068
B cereus ZK	B cereus ATCC 14579	AE016877_GR	CP000001_GR	5411809	5300915	0,394	0,7475	1,0000	1,0000	0,8441	0,9177	0,6560	0,6223	0,8663	0,0063	0,2829	0,3222	0,0541	0,079229599	0,193677069	0,207949396	0,109216721
E. coli CFT073	E. coli O157:H7 Sakai	AE014075_GR	BA000007_GR	5231428	5498450	0,351	0,6698	1,0000	0,9725	0,7599	0,9705	0,5948	0,5959	0,9337	0,0016	0,3804	0,3844	0,0337	0,028587542	0,235117279	0,249701619	0,055929603
E. coli CFT073	E. coli K12	U00096_GR	AE014075_GR	4639675	5231428	0,301	0,7042	1,0000	0,9948	0,8222	0,9717	0,6629	0,6529	0,9334	0,0015	0,3135	0,3269	0,0367	0,01003694	0,230843026	0,229391255	0,042145499
E. coli K12	E. coli O157:H7 Sakai	U00096_GR	BA000007_GR	4639675	5498450	0,248	0,6784	1,0000	1,0000	0,8360	0,9813	0,6960	0,6722	0,9552	0,0012	0,2863	0,3141	0,0248	0,027629875	0,233409749	0,242220135	0,03311122
M. tuberculosis h37Rv	M. tuberculosis CDC1551	AL123456_GR	AE000516_GR	4411532	4403837	0,010	0,6638	1,0000	1,0000	0,9896	0,9992	0,9802	0,9808	0,9930	0,0045	0,0192	0,0188	0,0047	0,052359655	0,00927319	0,008925577	0,004919781
S aureus MRSA476	S aureus Mu50	BX571857_GR	BA000017_GR	2799802	2878529	0,177	0,7502	1,0000	1,0000	0,9328	0,9892	0,8580	0,8477	0,9694	0,0022	0,1307	0,1428	0,0183	0,022929661	0,089607767	0,093820802	0,021960306
S aureus MSSR252	S aureus Mu50	BA000017_GR	BX571856_GR	2878529	2902619	0,113	0,7809	1,0000	1,0000	0,9249	0,9770	0,8291	0,8167	0,9433	0,0006	0,1498	0,1635	0,0319	0,006371878	0,099875822	0,105348192	0,042998898
S aureus MSSR252	S aureus MW2	BA000033_GR	BX571856_GR	2820462	2902619	0,017	0,8182	1,0000	1,0000	0,9355	0,9759	0,8379	0,8126	0,9393	0,0014	0,1391	0,1665	0,0350	0,009779071	0,10592405	0,117246627	0,045668503
S aureus MW2	S aureus Mu50	BA000033_GR	BA000017_GR	2820462	2878529	0,111	0,7418	1,0000	1,0000	0,9357	0,9893	0,8617	0,8450	0,9672	0,0001	0,1271	0,1454	0,0204	0,000716332	0,084293288	0,091749419	0,023863897
S aureus N315	S aureus MW2	BA000033_GR	BA000018_GR	2820462	2814816	0,102	0,7518	1,0000	0,9948	0,9429	0,9894	0,8749	0,8714	0,9668	0,0015	0,1143	0,1188	0,0209	0,009795935	0,066958101	0,068722898	0,024431217
S aureus N315	S aureus Mu50	BA000018_GR	BA000017_GR	2814816	2878529	0,024	0,7190	1,0000	1,0000	0,9781	0,9992	0,9581	0,9573	0,9958	0,0021	0,0410	0,0420	0,0032	0,021958612	0,032316458	0,032649442	0,001146256
S. agalactiae NEM	S. agalactiae 2603	AL732656_GR	AE009948_GR	2211485	2160267	0,164	0,6810	1,0000	0,9882	0,8920	0,9933	0,7911	0,7981	0,9734	0,0003	0,1985	0,1934	0,0150	0,000576887	0,099107712	0,09781145	0,020791703
S. pneumoniae TIGR4	S. pneumoniae r6	AE005672_GR	AE007317_GR	2160842	2038615	0,125	0,7506	0,9999	0,9999	0,9397	0,9937	0,8616	0,8478	0,9587	0,0020	0,1258	0,1422	0,0294	0,010394989	0,048213599	0,054040207	0,019301705
S. pyogenes M1 GAS	S. pyogenes MGAS8232	AE009949_GR	CP000017_GR	1895017	1838554	0,142	0,7262	1,0000	0,9777	0,8991	0,9886	0,8014	0,8322	0,9687	0,0013	0,1856	0,1558	0,0161	0,011878033	0,092090191	0,087590097	0,019026976
P. marinus SS120	P. marinus MIT 9211	AE017126_GR	CP000878_GR	1751080	1688963	0,972	0,0910	0,9997	0,9122	0,7456	0,8197	0,4032	0,5356	0,6845	0,0088	0,4415	0,2456	0,0286	0,175786146	0,362118118	0,349309299	0,301735844
B. aphidicola subsp. Acyrthosiphon, Tokyo 1998	B. aphidicola graminum subsp. Schizaphis	BA000003_GR	AE013218_GR	640681	641454	0,885	0,5646	1,0000	0,9997	0,9890	0,8153	0,6822	0,5271	0,7493	0,0148	0,1359	0,3322	0,0386	0,176297487	0,250335828	0,307344881	0,22953244
L. lactis sbsp cremoris SK11 strain	L. lactis subsp lactis IL1403 strain	CP000425_GR	AE005176_GR	2438589	2365589	0,738	0,7048	0,9940	0,9724	0,7882	0,8750	0,5705	0,5561	0,8109	0,0098	0,3401	0,3586	0,0661	0,119405653	0,247866736	0,251945605	0,1413249
P. marinus M9215	P. marinus MIT9312	CP000825_GR	CP000111_GR	1738790	1709204	0,637	0,8120	1,0000	0,9692	0,8789	0,8978	0,7065	0,7128	0,8816	0,0045	0,2065	0,2021	0,0099	0,100222308	0,182563074	0,181606785	0,112240535
