# Supplementary material for: YOC, A new strategy for pairwise alignment of collinear genomes
Source: BMC Bioinformatics. 2015 Apr 2;16(1):111. doi: 10.1186/s12859-015-0530-3 (PMC4411659; doi:10.1186/s12859-015-0530-3)
Supplement: Additional file 5: — Comparison of YOC and MAGIC results on 12 bacterial genome pairs. The dataset was extracted from [8] and includes ten genome pairs corresponding to Table three of [8] and two distantly related bacteria pairs (Chlamydia and Bacillus) obtained from Table six of [8]. Columns give the type of pairs, the species name, the number of aligned segments produced by YOC, the number of Reorder Free (RF) segments produced by MAGIC and coverage as a percentage of the genome length (computed on the fragments that are part of the chain for YOC, and on the RF segments for MAGIC). [file 12859_2015_530_MOESM5_ESM.csv]

Pairs	Species	#Frag YOC	#RF MAGIC	Cov% YOC	Cov% RF MAGIC
Type 1 Pairs	B. bronchiseptica	250	149	27	74
	B. pertussis	250	149	20	91
	H. pylori	60	31	82	96
	H. pylori j99	60	31	84	97
	N. meningitis a.	223	34	56	99
	N. meningitis b.	223	34	54	95
	S. typhi ty2	100	18	39	95
	S. typhimurium	100	18	38	99
	Y. pestis co92	124	33	53	97
	Y. pseudotuberculosis	124	33	51	98
Type 2 Pairs	B. aphidicola aps	21	1	99	93
	B. aphidicola sg	21	1	98	93
	E. coli mg1655	174	37	59	95
	S. flexneri 2457t	174	37	61	93
	L. monocytogenes	117	11	90	99
	L. innocua	117	11	88	98
	P. abyssi	123	99	49	88
	P. horikoshii	123	99	49	87
	S. pyogenes m18	58	4	62	97
	S. pyogenes ssi1	58	4	62	95
Distantly related Pairs	C. trachomatis	175	65	44	81
	C. pneumoniae	175	65	37	74
	B. subtilis	507	275	15	39
	B. anthracis	507	275	19	34
